# Supplementary material for: Biomimicry Industry and Patent Trends
Source: Biomimetics (Basel). 2023 Jul 3;8(3):288. doi: 10.3390/biomimetics8030288 (PMC10807642; doi:10.3390/biomimetics8030288)
Supplement: Supplementary file 1 [file biomimetics-08-00288-s001.zip]

Archive with 3 entries (3 files):
- Supplementary Materials Table S1.pdf
- Supplementary Materials Table S2.pdf
- Supplementary Materials Table S3.pdf
